# Supplementary material for: Molecular subtyping of Alzheimer’s disease with consensus non-negative matrix factorization
Source: PLoS One. 2021 May 20;16(5):e0250278. doi: 10.1371/journal.pone.0250278 (PMC8136734; doi:10.1371/journal.pone.0250278)
Supplement: S1 Table — (XLSX) [file pone.0250278.s001.xlsx]

## Sheet: ROSMAP_pathways
Enriched pathways in Cluster 1			Enriched pathways in Cluster 2
Pathway	p value	fold enriched	Pathway	p value	fold enriched
Synaptic vesicle cycle	0.000386	5.63	Interferon alpha response	4.3e-05	7.83
Vesicle-mediated transport in synapse	0.000386	5.36	Interferon gamma response	0.00135	4.22
Synaptic vesicle priming	0.00133	21.32	IL2-Stat5 signaling	0.0213	3.37
Synaptic vesicle recycling	0.00133	8.98
Calcium ion regulated exocytosis	0.00133	5.81
Synaptic vesicle endocytosis	0.00285	9.33
Presynaptic endocytosis	0.00285	9.33
Neurotransmitter secretion	0.00303	5.03
Signal release from synapse	0.00303	5.03
Signal release	0.0102	2.92
Neurotransmitter transport	0.0113	3.61
Synaptic vesicle fusion to presynaptic active zone membrane	0.0113	17.05
Vesicle fusion to plasma membrane	0.0113	17.05
Behavior	0.0138	2.59
Synaptic vesicle exocytosis	0.0157	5.39
Synaptic vesicle localization	0.0225	4.5
Learning	0.0226	4.46
Regulation of amine transport	0.0234	5.74
Cell morphogenesis involved in neuron differentiation	0.0234	2.5
Synaptic transmission, GABAergic	0.0333	8.2
Amine transport	0.0333	5.33
Axon development	0.0351	2.55
Axonogenesis	0.0372	2.62
Regulation of calcium ion-dependent exocytosis	0.0392	5.09
Synaptic vesicle transport	0.0428	4.3
Establishment of synaptic vesicle localization	0.0428	4.3
Regulation of exocytosis	0.0428	3.51
Cognition	0.0428	3.06
Vesicle localization	0.0428	3.06
GABAergic synapse	0.000389	9.01
Butanoate metabolism	0.00055	17.9
Synthesis and degradation of ketone bodies	0.00455	30.06
Synaptic vesicle cycle	0.00455	7.71
Nicotine addiction	0.0197	10.02
Proximal tubule bicarbonate reclamation	0.0355	13.07
Insulin secretion	0.0355	5.83
Axon guidance	0.0405	3.88
