# Supplementary material for: Molecular subtyping of Alzheimer’s disease with consensus non-negative matrix factorization
Source: PLoS One. 2021 May 20;16(5):e0250278. doi: 10.1371/journal.pone.0250278 (PMC8136734; doi:10.1371/journal.pone.0250278)
Supplement: S2 Table — (XLSX) [file pone.0250278.s002.xlsx]

## Sheet: GEO44770_pathways
Enriched pathways in Cluster 1			Enriched pathways in Cluster 2
Pathway	p value	fold enriched	Pathway	p value	fold enriched
Postsynaptic cytoskeleton organization	0.0108898	32.34	IL6_JAK_STAT3 signaling	0.00548791	4.35
Nicotine addiction	0.00100661	20.09	Interferon alpha response	0.00865956	3.9
Morphine addiction	1.55e-05	15.45	Hypoxia	0.000237804	3.78
GABAergic synapse	0.00017536	13.54	Complement	0.00436491	3.02
Regulation of synaptic transmission, glutamatergic	0.0108898	10.78	TNFA signaling	0.00436491	3.02
Synaptic vesicle cycle	0.0106976	10.3	Epithelial mesenchymal transition	0.0153946	2.65
Regulation of postsynaptic membrane potential	0.00640579	7.74	Inflammatory response	0.0153946	2.65
Neuroactive ligand-receptor interaction	5.65e-07	7.68	P53 pathway	0.0153946	2.65
Cholinergic synapse	0.0281983	7.11	IL2_STAT5 signaling	0.0470417	2.27
Glutamatergic synapse	0.0281983	7.05	Interferon gamma response	0.0470417	2.27
Memory	0.0397461	6.53
Positive regulation of synaptic transmission	0.0148343	6.08
Regulation of synaptic plasticity	0.0155065	5.73
Postsynapse organization	0.0294839	5.71
cAMP signaling pathway	0.0106976	5.58
Alcoholism	0.0281983	5.37
Regulation of membrane potential	0.000128947	5.2
positive regulation of neuron projection development	0.0108898	4.87
Behavior	5.07e-05	4.71
Cognition	0.0141514	4.64
Regulation of neuron projection development	0.00368586	4.06
Synapse organization	0.0152316	3.97
Positive regulation of neuron differentiation	0.0301355	3.73
Monovalent inorganic cation transport	0.0152316	3.66
Positive regulation of cell projection organization	0.0355238	3.6
Modulation of chemical synaptic transmission	0.0264984	3.51
Regulation of trans-synaptic signaling	0.0264984	3.5
Axonogenesis	0.0354991	3.32
Cell morphogenesis involved in neuron differentiation	0.0217765	3.19
Sensory perception	0.0317655	3.13
