# Supplementary material for: Molecular subtyping of Alzheimer’s disease with consensus non-negative matrix factorization
Source: PLoS One. 2021 May 20;16(5):e0250278. doi: 10.1371/journal.pone.0250278 (PMC8136734; doi:10.1371/journal.pone.0250278)
Supplement: S3 Table — (XLSX) [file pone.0250278.s003.xlsx]

## Sheet: cluster_1_go_enrich_combined_GE
Enriched pathways in Cluster 1			Enriched pathways in Cluster 2
Pathway	p value	fold enriched	Pathway	p value	fold enriched
Synapse organization	0.00294597	3.95	Interferon alpha response	0.0463857	3.01
Postsynaptic cytoskeleton organization	0.0143415	25.25	Interferon gamma response	0.0153736	2.92
Regulation of postsynaptic membrane potential	0.0169534	5.83
GABAergic synapse	1.68e-05	12.24
Morphine addiction	1.68e-05	11.97
Nicotine addiction	1.68e-05	20.43
Axon guidance	0.000191985	6.77
Retrograde endocannabinoid signaling	0.000289303	7.36
Neuroactive ligand-receptor interaction	0.00349137	4
Synaptic vesicle cycle	0.0469427	6.98
